# Supplementary material for: Highly accurate image registration for 3D multiplexed cyclic imaging using dense labeling in expandable tissue gels
Source: PLoS Biol. 2025 Jul 3;23(7):e3003240. doi: 10.1371/journal.pbio.3003240 (PMC12225881; doi:10.1371/journal.pbio.3003240)
Supplement: S1 Table — Intensity drop rate before and after 5 min-excitation laser illumination with identical imaging conditions was measured. 488-nm excitable fluorophore NHS-esters experienced significant photobleaching, providing about an 80% intensity drop rate. ATTO 594 and ATTO 647N showed spectral blue shift under 5 min-illumination. ATTO 594 initially has some degree of bleed-through across 561- and 647-nm imaging channels and showed enhanced fluorescence intensity in 561-nm imaging channel after 5 min-illumination, inferring the spectral blue shift of emission spectrum. (XLSX) [file pbio.3003240.s016.xlsx]

## Sheet: S1 Table
	Fluorophore	Before illumination	After illumination	Intensity drop rate (%)
	AF 488	4422.6	1035.76	-76.58
	CF 488A	1326.79	260.79	-80.34
	CF 514	925.51	193.56	-79.09
	ATTO 565	20317.5	18585.6	-8.52
	ATTO Rho 101	6336.82	5425.04	-14.39
	ATTO 594	1452.26	1793.53	23.5
	Cy3	5976.1	5933.87	-0.71
	CF 568	4617.06	1561.86	-66.17
	ATTO 633	5457.92	3788.93	-30.58
	ATTO 647N	19106.1	15948.6	-16.53
	ATTO 680	2735.48	2647.12	-3.23
	CF 660R	1652.74	1360.71	-17.67
	CF 680R	2597.82	2239.3	-13.8
