# Supplementary material for: Highly accurate image registration for 3D multiplexed cyclic imaging using dense labeling in expandable tissue gels
Source: PLoS Biol. 2025 Jul 3;23(7):e3003240. doi: 10.1371/journal.pbio.3003240 (PMC12225881; doi:10.1371/journal.pbio.3003240)
Supplement: S2 Table — (XLSX) [file pbio.3003240.s017.xlsx]

## Sheet: Sheet1
	Product name	Vendor	Product number
	Cell culture
	Fetal bovine serum (FBS)	Thermo Fisher	10082147
	HeLa cell	Korean Cell Line Bank	10002
	Minimum Essential Medium (MEM)	Gibco	11095072
	Penicillin-streptomycin	Thermo Fisher	15140122
	Sodium pyruvate	Thermo Fisher	11360070
	Fixation and staining
	DNase/RNase-free distilled water	Invitrogen	10977-023
	Formamide	Sigma-Aldrich	F7503
	Glutaraldehyde (GA)	Electron Microscopy Science	16019
	Glycine	Sigma-Aldrich	50046
	Heparin	Sigma-Aldrich	H3149
	Normal donkey serum (NDS)	Jackson Immunoresearch	017-000-002
	Normal goat serum (NGS)	Jackson Immunoresearch	055-000-121
	Normal rabbit serum (NRS)	Jackson Immunoresearch	011-000-120
	Paraformaldehyde (PFA)	Electron Microscopy Science	15710
	Phosphate-buffered saline (PBS)	Invitrogen	AM9625
	Phosphate-buffered saline (PBS)	Welgene	ML008-02
	Saline-sodium citrate buffer (SSC)	Invitrogen	AM9625
	Salmon sperm DNA	Thermofisher	AM9680
	Sodium borohydride	Sigma-Aldrich	16940662
	Triton X-100	Sigma-Aldrich	T9284
	Fab fragment-fluorophore, DNA oligo-secondary antibody, DNA oligo-fluorophore conjugation
	AffiniPure Donkey Anti-Chicken IgG (H+L)	Jackson Immunoresearch	703-005-155
	AffiniPure Donkey Anti-Guinea pig IgG (H+L)	Jackson Immunoresearch	706-005-148
	AffiniPure Donkey Anti-Mouse IgG (H+L)	Jackson Immunoresearch	715-005-151
	AffiniPure Donkey Anti-Rabbit IgG (H+L)	Jackson Immunoresearch	711-005-152
	AffiniPure Fab Fragment Goat Anti-Rabbit IgG, Fc fragment specific	Jackson Immunoresearch	111-007-008
	AffiniPure Fab Fragment Goat Anti-Rabbit IgG, Fc fragment specific	Jackson Immunoresearch	111-007-009
	AffiniPure Fab Fragment Goat Anti-Rabbit IgG, Fc fragment specific	Jackson Immunoresearch	111-007-010
	CF 405S SE (CF 405S NHS-ester)	Biotium	92110
	CF 405M SE (CF 405M NHS-ester)	Biotium	92111
	ATTO 390 NHS-ester	ATTO-Tec	AD 390-31
	Alexa Fluor 488 NHS-ester	Invitrogen	A20000
	CF 488A SE (CF 488A NHS-ester)	Biotium	92120
	CF 514 SE (CF 514 NHS-ester)	Biotium	92103
	ATTO 565 NHS-ester	ATTO-Tec	AD 565-31
	ATTO Rho 101 NHS-ester	ATTO-Tec	AD Rho 101-31
	ATTO 594 NHS-ester	ATTO-Tec	AD 594-31
	Product name	Vendor	Product number
	Cy3 NHS-ester	Kerafast	FLP124
	CF 568 SE (CF 568 NHS-ester)	Biotium	92131
	ATTO 633 NHS-ester	ATTO-Tec	AD 633-31
	ATTO 647N NHS-ester	ATTO-Tec	AD 647N-31
	ATTO 680 NHS-ester	ATTO-Tec	AD 680-31
	CF 660R SE (CF 660R NHS-ester)	Biotium	92134
	CF 680R SE (CF 680R NHS-ester)	Biotium	92139
	Chloroform	Sigma-Aldrich	288306
	Dimethyl formamide	Sigma-Aldrich	227056
	Dimethyl sulfoxide	Sigma-Aldrich	276855
	Ethyl alcohol	Sigma-Aldrich	E7023
	Hydrochloric acid	Sigma-Aldrich	H9892
	S-HyNic crosslinker	Solulink	S1002-105
	Sodium bicarbonate	Sigma	S6297
	Sodium phosphate dibasic	Sigma-Aldrich	S9763
	Sodium tetraborate	Sigma-Aldrich	S9640
	Sulfo-S-4FB crosslinker	Solulink	S1008-105
	TurboLinkTM catalyst buffer	TriLink Bio Technologies	S2006105
	Magnified analysis of proteome (eMAP)
	2,2'-Azobis[2-(2-imidazolin-2-yl)propane]dihydrochloride (VA-044)	Wako Chemicals	225-02111
	Acrylamide (AAm)	Sigma-Aldrich	A8887
	N, N'-methylenebisacrylamide (BIS)	Bio-Rad	1610142
	Sodium acrylate (SA)	AK Scientifics	R624
	Sodium dodecyl sulfate (SDS)	Sigma-Aldrich	L3771
	Sodium sulfite	Sigma-Aldrich	S0505
	Sodium azide	Sigma-Aldrich	71289
	Expansion microscopy (proExM and iExM)
	4-hydroxy-2,2,6,6-tetramethylpiperidine-1-oxyl (H-TEMPO)	Sigma-Aldrich	176141
	Acrylamide (AAm)	Sigma-Aldrich	A9099
	Ammonium persulfate (APS)	Sigma-Aldrich	A3678
	Calcium chloride	Sigma-Aldrich	C1016
	Dimethyl sulfoxide (DMSO)	Sigma-Aldrich	276855
	Ethylenediaminetetraacetic acid (EDTA)	Sigma-Aldrich	E9884
	N, N'-methylenebisacrylamide (BIS)	Sigma-Aldrich	M7279
	N,N'-(1,2-dihydroxyethylene)bisacrylamide (DHEBA)	Tokyo Chemical Industry	D2864
	N,N,N',N'-tetramethylethylenediamide (TEMED)	Sigma-Aldrich	T7024
	Poly-L-lysine (L-Lys)	Sigma-Aldrich	25988-63-0
	Proteinase K (ProK)	New England Biolabs	P8107S
	SE (6-((acryloyl)amino)hexanoic acid) (Acryloyl-X, AcX)	Thermo Fisher	A20770
	Sodium acrylate (SA)	Ambeed	A107105
	Product name	Vendor	Product number
	Sodium chloride	Sigma-Aldrich	71376
	Tris hydrochloride solution	Sigma-Aldrich	T3038
	Non-chemical supplies
	Amicon® Ultra-0.5, 30K MWCO	Merck Millipore	Z740174
	Blu Tack (reusable adhesive)	Bostik	-
	Centrifugal concentrators	Sartorius	VS0112
	Chambered coverglass	Grace Bio-Labs	GBL103380
	Chamber slide with removable wells	Nunc Lab-Tek	154534
	Microscope slides thickness approx. 1mm, plain	Paul Marienfeld GmbH & Co. KG	1000412
	NAP-5 columns	Cytiva	17-0853-02
	No.1 coverglasses	Brain Research Lab	4860-01-01
	Spin desalting columns	Thermofisher	89882
