# Supplementary material for: Highly accurate image registration for 3D multiplexed cyclic imaging using dense labeling in expandable tissue gels
Source: PLoS Biol. 2025 Jul 3;23(7):e3003240. doi: 10.1371/journal.pbio.3003240 (PMC12225881; doi:10.1371/journal.pbio.3003240)
Supplement: S3 Table — (XLSX) [file pbio.3003240.s018.xlsx]

## Sheet: Sheet1
	Product name	Vendor	Product No.	Final conc.
	Primary antibody
	Chicken anti-GFAP	Aves Labs	GFAP	20 μg/mL
	Chicken anti-MAP2	Abcam	ab5392	-
	Chicken anti-Vimentin	Millipore	AB5733	-
	Chicken anti-MBP	Aves	AB_2313550	-
	Goat anti-FITC with Alexa Fluor 488	Thermo Fisher	A-11096	10 μg/mL
	Guinea pig anti-MAP2	SYSY	188 004	-
	Guinea pig anti-Piccolo	SYSY	142 104	-
	Guinea pig anti-Cytokeratin 8+18	Fitzgerald	20R-CP004	-
	Mouse anti-Bassoon	Enzo	ADIVAMPS003D	2 μg/mL
	Mouse anti-LaminA/C	Cell signaling	4777	-
	Mouse anti-Alpha-tubulin	Sigma-Aldrich	T6199	-
	Rabbit anti-ABAT	HPA	HPA041690	0.1 μg/ml
	Rabbit anti-Beta-tubulin	Abcam	ab6046	0.9 μg/ml
	Rabbit anti-CALB2	HPA	HPA007305	1.1 μg/ml
	Rabbit anti-Clathrin heavy chain	Abcam	ab21679	0.9 μg/ml
	Rabbit anti-CNP1	SYSY	355 002	1 μg/ml
	Rabbit anti-GAD65/67	Millipore	AB1511	-
	Rabbit anti-GFAP	Abcam	ab7260	-
	Rabbit anti-Giantin	Biolegend	PRB-114P	1 μg/ml
	Rabbit anti-Homer1	SYSY	160 003	2 μg/mL
	Rabbit anti-Iba1	Abcam	ab225260	0.5 μg/ml
	Rabbit anti-Lamin B1	Abcam	ab16048	1 μg/ml
	Rabbit anti-MAP2	Abcam	ab32454	1 μg/ml
	Rabbit anti-Necab2	HPA	HPA013998	0.3 μg/ml
	Rabbit anti-NF-H	EnCor	RPCA-NF-H	1 μg/ml
	Rabbit anti-NF-L	EnCor	RPCA-NF-L	1 μg/ml
	Rabbit anti-NF-M	EnCor	RPCA-NF-M	1 μg/ml
	Rabbit anti-S100B	Abcam	Ab52642	0.991 μg/ml
	Rabbit anti-SLC2A1	ATLAS	HPA031345	0.4 μg/mL
	Rabbit anti-SOX2 (Alexa Fluor 488)	Sigma-Aldrich	AB5603A4	-
	Rabbit anti-SV2A	Abcam	ab32942	1 μg/ml
	Rabbit anti-Synapsin1	Novus	NB300-104	0.1 μg/ml
	Rabbit anti-Synaptophysin	Abcam	Ab32127	0.27 μg/ml
	Rabbit anti-VAMP2	Abcam	ab3347	1 μg/ml
	Rabbit anti-vGluT1	SYSY	135 303	1 μg/ml
	Rabbit anti-vGluT2	SYSY	135 403	1 μg/ml
	Rat anti-MBP	Abcam	ab7349	-
	Secondary antibody
	Donkey anti-rabbit CF633	Biotium	92237	1 μg/mL
	Donkey anti-mouse Alexa Fluor 488	Thermo Fisher	A21202	1 μg/mL
	Donkey anti-chicken CF633	Biotium	20168	1 μg/mL
	Donkey anti-rat Alexa Fluor 488	Thermo Fisher	A21208	1 μg/mL
	Donkey anti-guinea pig Alexa Fluor 488	JacksonImmuno	706-545-148	2 μg/mL
	Product name	Vendor	Product No.	Final conc.
	Goat anti-chicken Alexa Fluor 546	Thermo Fisher	A11039	2 μg/mL
	Goat anti-mouse Alexa Fluor 488	Thermo Fisher	A32723	5 μg/mL
	Goat anti-mouse Alexa Fluor 546	Thermo Fisher	A11030	5 μg/mL
	Goat anti-mouse CF 405S	Biotium	20080	10 μg/mL
	Goat anti-rabbit Alexa Fluor 488	JacksonImmuno	111-545-144	5 μg/mL
	Goat anti-rabbit Alexa Fluor 546	Thermo Fisher	A11035	10 μg/mL
	Goat anti-rabbit CF 633	Biotium	20122	10 μg/mL
	Goat anti-rat Alexa Fluor 488	Thermo Fisher	A11006	10 μg/mL
	Chemical dye
	DAPI	Sigma-Aldrich	D9542	1 μg/mL
	Phalloidin-FITC	Thermo Fisher	F432	1.65 μM
	CF 405S SE (CF 405S NHS-ester)	Biotium	92110	1-2.5 μM
	CF 405M SE (CF 405M NHS-ester)	Biotium	92111	1-2.5 μM
	ATTO 390 NHS-ester	ATTO-Tec	AD 390-31	1-2.5 μM
	Alexa Fluor 488 NHS-ester	Invitrogen	A20000	1-2.5 μM
	CF 488A SE (CF 488A NHS-ester)	Biotium	92120	1-2.5 μM
	CF 514 SE (CF 514 NHS-ester)	Biotium	92103	1-2.5 μM
	ATTO 565 NHS-ester	ATTO-Tec	AD 565-31	1-2.5 μM
	ATTO Rho 101 NHS-ester	ATTO-Tec	AD Rho 101-31	1-2.5 μM
	ATTO 594 NHS-ester	ATTO-Tec	AD 594-31	1-2.5 μM
	Cy3 NHS-ester	Kerafast	FLP124	1-2.5 μM
	CF 568 SE (CF 568 NHS-ester)	Biotium	92131	1-2.5 μM
	ATTO 633 NHS-ester	ATTO-Tec	AD 633-31	1-2.5 μM
	ATTO 647N NHS-ester	ATTO-Tec	AD 647N-31	1-2.5 μM
	ATTO 680 NHS-ester	ATTO-Tec	AD 680-31	1-2.5 μM
	CF 660R SE (CF 660R NHS-ester)	Biotium	92134	1-2.5 μM
	CF 680R SE (CF 680R NHS-ester)	Biotium	92139	1-2.5 μM
