# Supplementary material for: Highly accurate image registration for 3D multiplexed cyclic imaging using dense labeling in expandable tissue gels
Source: PLoS Biol. 2025 Jul 3;23(7):e3003240. doi: 10.1371/journal.pbio.3003240 (PMC12225881; doi:10.1371/journal.pbio.3003240)
Supplement: S4 Table — (XLSX) [file pbio.3003240.s019.xlsx]

## Sheet: Sheet1
	DNA with a 5'amine modification
	Name	Sequence	Modifications
	A1' 5'AAamine	AA CCG AAT ACA AAG CAT CAA CG	5'amine
	B1' 5'AAamine	AA TAC GCC CTA AGA ATC CGA AC	5'amine
	C1' 5'AAamine	AA GAC CCT AAG CAT ACA TCG TC	5'amine
	D1' 5'AAamine	AA CAC ATT TAC AGA CCT CAA CC	5'amine
	DNA bearing a gel-anchoring moiety
	Name	Sequence	Modifications
	A1 5'acrydite	CGT TGA TGC TTT GTA TTC GG	5'acrydite
	B1 5'acrydite	GTT CGG ATT CTT AGG GCG TA	5'acrydite
	C1 5'acrydite	GAC GAT GTA TGC TTA GGG TC	5'acrydite
	D1 5'acrydite	GGT TGA GGT CTG TAA ATG TG	5'acrydite
