# Supplementary material for: Highly accurate image registration for 3D multiplexed cyclic imaging using dense labeling in expandable tissue gels
Source: PLoS Biol. 2025 Jul 3;23(7):e3003240. doi: 10.1371/journal.pbio.3003240 (PMC12225881; doi:10.1371/journal.pbio.3003240)
Supplement: S5 Table — (XLSX) [file pbio.3003240.s020.xlsx]

## Sheet: Sheet1
	DNA-conjugated	Tertiary DNA	Imager DNA	Imager DNA	Imager DNA
	secondary antibody		1st round	2nd round	3rd round
	Donkey anti-chicken with A1'	A1 5'acrydite	A1' 5'atto647N	A1' 5'alexa488	A1' 5'alexa488
	Donkey anti-rabbit with B1'	B1 5'acrydite	B1' 5'atto647N	B1' 5'atto647N	B1' 5'alexa488
	Donkey anti-mouse with C1'	C1 5'acrydite	C1' 5'alexa488	C1' 5'alexa488	C1' 5'atto647N
	Donkey anti-guinea pig with D1'	D1 5'acrydite	D1' 5'alexa488	D1' 5'atto647N	D1' 5'atto647N
