# Supplementary material for: Highly accurate image registration for 3D multiplexed cyclic imaging using dense labeling in expandable tissue gels
Source: PLoS Biol. 2025 Jul 3;23(7):e3003240. doi: 10.1371/journal.pbio.3003240 (PMC12225881; doi:10.1371/journal.pbio.3003240)
Supplement: S1 Data — (XLSX) [file pbio.3003240.s021.xlsx]

## Sheet: Fig 2 & S-Fig 8-9
	Figure 2 & Supplementary Figure 8-9
	Quantitative analysis of image registration accuracy between sparse-labeled and dense-labeled markers
	Registration accuracy measurement by Pearson correlation coefficient (Full FOV)
	Br #	DAPI based registration	NHS-ester based registration	Target protein based registration		Br #	DAPI based registration	NHS-ester based registration	Target protein based registration
	Br1_1	0.686521	0.764635			Br4_1	0.850522	0.95214
	Br1_2	0.664829	0.731812			Br4_2	0.892416	0.967955
	Br1_3	0.689067	0.742749			Br4_3	0.885155	0.939211
	Br1_4	0.609924	0.660913			Br4_4	0.88179	0.92818
	Br1_5	0.731815	0.741674			Br4_5	0.869	0.91144
	Br1_6	0.657365	0.748491			Br4_6	0.907628	0.972045
	Br1_7	0.667898	0.761733			Br4_7	0.905936	0.972364
	Br1_8	0.695802	0.80107			Br4_8	0.922793	0.97105
	Br1_9	0.728467	0.821495			Br4_9	0.885811	0.95862
	Br1_10	0.867308	0.821132			Br4_10	0.865966	0.934789
	Br1_11	0.849236	0.921122			Br4_11	0.859026	0.932568
	Avg	0.713476	0.774257			Avg	0.884186	0.949124
	Std	0.0754419	0.0634845			Std	0.0211467	0.0200834
	Br2_1	0.752271	0.93413	0.936142		Br5_1	0.806788	0.827298	0.948045
	Br2_2	0.793518	0.918249	0.935691		Br5_2	0.913684	0.939077	0.964357
	Br2_3	0.770081	0.930563	0.93121		Br5_3	0.886723	0.927494	0.928052
	Br2_4	0.770778	0.925358	0.925279		Br5_4	0.864023	0.910202	0.914844
	Br2_5	0.837914	0.922819	0.92514		Br5_5	0.886839	0.914522	0.906116
	Br2_6	0.790653	0.919784	0.922982		Br5_6	0.881787	0.937064	0.966142
	Br2_7	0.84448	0.896321	0.896134		Br5_7	0.865565	0.942005	0.965621
	Br2_8	0.855637	0.916204	0.908665		Br5_8	0.858886	0.948536	0.963283
	Br2_9	0.81535	0.917022	0.906847		Br5_9	0.862107	0.965794	0.948756
	Br2_10	0.750036	0.857373	0.839773		Br5_10	0.788584	0.884988	0.922396
	Br2_11	0.724424	0.832022	0.825476		Br5_11	0.773012	0.882312	0.920807
	Avg	0.791377	0.906349	0.904849		Avg	0.853454	0.916299	0.940765
	Std	0.0407807	0.0309657	0.0361973		Std	0.0425027	0.0373219	0.0217677
	Br3_1	0.888236	0.913366	0.91541		Br6_1	0.785656	0.983467	0.975795
	Br3_2	0.801967	0.834891	0.835577		Br6_2	0.867748	0.972128	0.963096
	Br3_3	0.826835	0.862613	0.861941		Br6_3	0.863072	0.973675	0.964585
	Br3_4	0.929133	0.952615	0.945746		Br6_4	0.874473	0.96512	0.957516
	Br3_5	0.924362	0.946851	0.94381		Br6_5	0.869149	0.959611	0.951984
	Br3_6	0.921323	0.939184	0.934751		Br6_6	0.893274	0.962779	0.955959
	Br3_7	0.914986	0.930987	0.930485		Br6_7	0.863913	0.972541	0.966101
	Br3_8	0.908194	0.922726	0.920944		Br6_8	0.856122	0.981356	0.971909
	Br3_9	0.934588	0.945337	0.943968		Br6_9	0.842261	0.978005	0.969062
	Br3_10	0.940594	0.950868	0.94808		Br6_10	0.847715	0.963502	0.951378
	Br3_11	0.947179	0.954641	0.95232		Br6_11	0.866019	0.959127	0.949986
	Avg	0.9034	0.923098	0.921185		Avg	0.857218	0.970119	0.961579
	Std	0.0449581	0.0375995	0.0362687		Std	0.0260139	0.00821914	0.00839479
	Registration accuracy measurement by Pearson correlation coefficient (Cropped ROI)
	Br #	DAPI based registration	NHS-ester based registration			Br #	DAPI based registration	NHS-ester based registration
	Br1_1	0.70564	0.822523			Br4_1	0.667018	0.896097
	Br1_2	0.65411	0.773432			Br4_2	0.834205	0.933913
	Br1_3	0.776289	0.855552			Br4_3	0.904245	0.97589
	Br1_4	0.647132	0.719114			Br4_4	0.920728	0.971091
	Br1_5	0.900821	0.92668			Br4_5	0.912379	0.961504
	Br1_6	0.786193	0.925182			Br4_6	0.920703	0.974309
	Br1_7	0.702791	0.881415			Br4_7	0.913565	0.963636
	Br1_8	0.69397	0.8917			Br4_8	0.923361	0.962736
	Br1_9	0.690578	0.879832			Br4_9	0.920624	0.939131
	Br1_10	0.913187	0.829539			Br4_10	0.88011	0.900723
	Br1_11	0.846547	0.955226			Br4_11	0.879886	0.904269
	Avg	0.756115	0.860018			Avg	0.879711	0.943936
	Std	0.0909203	0.0669564			Std	0.0720269	0.0295175
	Br2_1	0.628276	0.946593			Br5_1	0.745713	0.804811
	Br2_2	0.708136	0.89075			Br5_2	0.907077	0.943817
	Br2_3	0.682388	0.897963			Br5_3	0.870411	0.934049
	Br2_4	0.70956	0.881508			Br5_4	0.853605	0.91436
	Br2_5	0.813819	0.898698			Br5_5	0.878313	0.920476
	Br2_6	0.790203	0.915145			Br5_6	0.891237	0.948713
	Br2_7	0.748517	0.810949			Br5_7	0.909731	0.952887
	Br2_8	0.794867	0.869487			Br5_8	0.919993	0.963505
	Br2_9	0.770825	0.898844			Br5_9	0.908669	0.978814
	Br2_10	0.648286	0.729604			Br5_10	0.850766	0.888737
	Br2_11	0.684322	0.930396			Br5_11	0.818425	0.875007
	Avg	0.725382	0.879085			Avg	0.86854	0.920471
	Std	0.0594725	0.0578738			Std	0.0487952	0.0470225
	Br3_1	0.86715	0.898851			Br6_1	0.514194	0.988116
	Br3_2	0.772034	0.813758			Br6_2	0.701215	0.977369
	Br3_3	0.793069	0.834977			Br6_3	0.667567	0.97736
	Br3_4	0.91622	0.943107			Br6_4	0.699481	0.968828
	Br3_5	0.898968	0.935733			Br6_5	0.692198	0.962888
	Br3_6	0.894188	0.924639			Br6_6	0.780515	0.968322
	Br3_7	0.898133	0.919181			Br6_7	0.70496	0.978372
	Br3_8	0.899153	0.918282			Br6_8	0.676954	0.984198
	Br3_9	0.926508	0.942146			Br6_9	0.602345	0.975187
	Br3_10	0.936349	0.948625			Br6_10	0.709564	0.970864
	Br3_11	0.942585	0.953461			Br6_11	0.726008	0.95518
	Avg	0.885851	0.912069			Avg	0.679545	0.973335
	Std	0.0529374	0.0442183			Std	0.0663179	0.00898501
