# Supplementary material for: Highly accurate image registration for 3D multiplexed cyclic imaging using dense labeling in expandable tissue gels
Source: PLoS Biol. 2025 Jul 3;23(7):e3003240. doi: 10.1371/journal.pbio.3003240 (PMC12225881; doi:10.1371/journal.pbio.3003240)
Supplement: S2 Data — (XLSX) [file pbio.3003240.s022.xlsx]

## Sheet: S-Fig 12
	Supplementary Figure 12
	Quantitative analysis of signal unmixing accuracy within thick brain slices and cryo-sectioned brain slices
	Signal unmixing accuracy measurement by Pearson correlation coefficient
	Sample type	Sample #	Unmixing rounds	Region	Pearson
	Fresh frozen (FF)	FF_1	1st-2nd	CA2	0.99003
		FF_2	1st-2nd	Cortex	0.99293
		FF_3	1st-2nd	Cortex	0.99025
		FF_4	1st-2nd	Cortex	0.98895
		FF_5	1st-2nd	CA1	0.99349
		FF_6	1st-2nd	CA1	0.99644
		FF_7	1st-2nd	CA1	0.98011
		FF_8	1st-2nd	CA2	0.98271
		FF_9	1st-2nd	CA3	0.9731
		FF_10	1st-2nd	CA3	0.97858
		FF_11	1st-2nd	Cortex	0.97172
		FF_12	1st-2nd	Cortex	0.97243
		FF_13	1st-2nd	Dentate gyrus (DG)	0.9825
		FF_14	1st-2nd	Dentate gyrus (DG)	0.98086
		FF_15	1st-2nd	Dentate gyrus (DG)	0.97929
		FF_16	2nd-3rd	CA1	0.98021
		FF_17	2nd-3rd	CA2	0.97305
		FF_18	2nd-3rd	CA3	0.98138
		FF_19	2nd-3rd	CA3	0.97166
		FF_20	2nd-3rd	Dentate gyrus (DG)	0.98182
		FF_21	2nd-3rd	Dentate gyrus (DG)	0.97995
	Thick slice	Thick_1	1st-2nd	CA1	0.97856
		Thick_2	1st-2nd	CA1	0.90397
		Thick_3	1st-2nd	Cortex	0.98191
		Thick_4	1st-2nd	Cortex	0.98092
		Thick_5	1st-2nd	Cortex	0.97999
		Thick_6	1st-2nd	Cortex	0.98188
				Avg	0.97884
				Std	0.0160705
