# Supplementary material for: Highly accurate image registration for 3D multiplexed cyclic imaging using dense labeling in expandable tissue gels
Source: PLoS Biol. 2025 Jul 3;23(7):e3003240. doi: 10.1371/journal.pbio.3003240 (PMC12225881; doi:10.1371/journal.pbio.3003240)
Supplement: S3 Data — (XLSX) [file pbio.3003240.s023.xlsx]

## Sheet: S-Fig 13
	Supplementary Figure 13a-h
	Quantitative analysis of image registration accuracy between sparse-labeled and dense-labeled markers
	Registration accuracy measurement by line profiling
	Bassoon registered by DAPI						Bassoon registerd by Cy3 -NHS-ester
	Line width		1stR	2ndR	Difference		Line width		1stR	2ndR	Difference
	0	nm	0.39597	0.08239			0	nm	0.36195	0.24717
	38.25	nm	0.37267	0.09484			38.25	nm	0.35522	0.20708
	76.5	nm	0.44152	0.21501			76.5	nm	0.3057	0.15338
	114.75	nm	0.47641	0.16388			114.75	nm	0.36677	0.02286
	153	nm	0.43024	0.16282			153	nm	0.38517	0.01638
	191.25	nm	0.43763	0.1682			191.25	nm	0.38876	0.06904
	229.5	nm	0.50368	0.25288			229.5	nm	0.38436	0.15369
	267.75	nm	0.46268	0.29917			267.75	nm	0.44126	0.07488
	306	nm	0.36012	0.36787			306	nm	0.35375	0.08767
	344.25	nm	0.4339	0.42586			344.25	nm	0.2783	0.1174
	382.5	nm	0.57751	0.49479			382.5	nm	0.33066	0.19992
	420.75	nm	0.46083	0.689			420.75	nm	0.46033	0.21358
	459	nm	0.35593	0.97594			459	nm	0.31402	0.31145
	497.25	nm	0.62588	1			497.25	nm	0.31853	0.40328
	535.5	nm	0.8811	0.89927	114.8 nm	(Data points)	535.5	nm	0.62907	0.52001
	573.75	nm	0.94397	0.7145	92.3 nm	(Gaussian fitted)	573.75	nm	0.88351	0.77497	0 nm	(Data points)
	612	nm	1	0.51542			612	nm	1	1	4.7 nm	(Gaussian fitted)
	650.25	nm	0.87972	0.3187			650.25	nm	0.93136	0.89702
	688.5	nm	0.60452	0.17735			688.5	nm	0.72882	0.75393
	726.75	nm	0.30268	0.05477			726.75	nm	0.43116	0.47365
	765	nm	0.23674	0.04233			765	nm	0.16352	0.28556
	803.25	nm	0.15205	0.05539			803.25	nm	0.15057	0.13749
	841.5	nm	0.15402	0			841.5	nm	0.14552	0.09457
	879.75	nm	0.14604	0.01134			879.75	nm	0.25499	0.07554
	918	nm	0.1496	0.09092			918	nm	0.24827	0.06137
	956.25	nm	0.03438	0.11255			956.25	nm	0.25943	0.02003
	994.5	nm	0	0.01024			994.5	nm	0.16821	0
	1032.75	nm	0.07332	0.09044			1032.75	nm	0.06108	0.04633
	GFAP registered by DAPI						GFAP registerd by Cy3 -NHS-ester
	Line width		2nd R	3rd R	Difference		Line width		2nd R	3rd R	Difference
	0	nm	0.02399	0.04471			0	nm	0.04094	0.03027
	38.25	nm	0.05655	0.05288			38.25	nm	0.02736	0.02758
	76.5	nm	0.09295	0.04595			76.5	nm	0.00724	0.04125
	114.75	nm	0.12561	0.07413			114.75	nm	0.03351	0.08273
	153	nm	0.2148	0.11022			153	nm	0.07575	0.04529
	191.25	nm	0.47521	0.08483			191.25	nm	0.08821	0.15314
	229.5	nm	0.78914	0.23832			229.5	nm	0.21148	0.28957
	267.75	nm	0.96371	0.3923			267.75	nm	0.47033	0.4491
	306	nm	1	0.49968	76.5 nm	(Data points)	306	nm	0.74453	0.70437
	344.25	nm	0.79979	0.7934	95.4 nm	(Gaussian fitted)	344.25	nm	0.96131	0.99215	0 nm	(Data points)
	382.5	nm	0.45474	1			382.5	nm	1	1	5.3 nm	(Gaussian fitted)
	420.75	nm	0.24964	0.86661			420.75	nm	0.79223	0.72421
	459	nm	0.10954	0.58612			459	nm	0.43864	0.33599
	497.25	nm	0.1476	0.28153			497.25	nm	0.20268	0.13857
	535.5	nm	0.10959	0.14041			535.5	nm	0.09413	0.08756
	573.75	nm	0.04628	0.07301			573.75	nm	0.12895	0.03296
	612	nm	0.02955	0.05021			612	nm	0.07454	0.05157
	650.25	nm	0.04682	0.06462			650.25	nm	0.0125	0.02018
	688.5	nm	0.03073	0.035			688.5	nm	0	0
