# Supplementary material for: Highly accurate image registration for 3D multiplexed cyclic imaging using dense labeling in expandable tissue gels
Source: PLoS Biol. 2025 Jul 3;23(7):e3003240. doi: 10.1371/journal.pbio.3003240 (PMC12225881; doi:10.1371/journal.pbio.3003240)
Supplement: S4 Data — (XLSX) [file pbio.3003240.s024.xlsx]

## Sheet: S-Fig 13
	Supplementary Figure 13m
	Quantitative analysis of image registration accuracy between sparse-labeled and dense-labeled markers
	Registration accuracy measurement by Pearson correlation coefficient
		Bassoon registered by DAPI	Bassoon registerd by Cy3 - NHS-ester
	ROI1	0.623765	0.85544
	ROI2	0.599345	0.775915
	ROI3	0.569784	0.714462
	ROI4	0.743839	0.900808
	Avg	0.634183	0.811656
	Std	0.0661325	0.0717448
		GFAP registered by DAPI	GFAP registerd by Cy3 - NHS-ester
	ROI1	0.56463	0.887032
	ROI2	0.78475	0.865462
	ROI3	0.654195	0.923527
	ROI4	0.742887	0.925194
	Avg	0.686616	0.900304
	Std	0.0847473	0.0252434
